# Supplementary material for: Common Dolphin (Delphinus delphis) Bycatch in New Zealand Commercial Trawl Fisheries
Source: PLoS One. 2013 May 22;8(5):e64438. doi: 10.1371/journal.pone.0064438 (PMC3661492; doi:10.1371/journal.pone.0064438)
Supplement: Appendix S1 — BUGS code used for the two-stage Bayesian hurdle model to estimate total common dolphin ( Delphinus delphis ) captures in New Zealand commercial trawl fisheries between 1995 and 2011. (BUG) [file pone.0064438.s001.bug]

model {
    # season (fishing_year)
    mu.lambda ~ dnorm( -4 , 1/10000 )

    # using the half-Cauchy prior for variance
    prior.scale <- 25
    tau.xi <- pow(prior.scale, -2)
    xi ~ dnorm(0, tau.xi)
    tau.eta ~ dgamma(0.5, 0.5)
    sigma.lambda <- abs(xi) / sqrt(tau.eta)

    # 16 years of observed data
    for(i in 1 : YEARS) {
        norm.lambda[i] ~ dnorm(mu.lambda, tau.eta)
    }
    mean.lambda <- mean(norm.lambda)
    beta.lambda <- mean.lambda + xi * (norm.lambda - mean.lambda)


    # beta exponents all have a normal distibution
    beta.headline.depth       ~ dnorm(0, 1/100)
    beta.log.fishing.duration ~ dnorm(0, 1/100)
    beta.light.black          ~ dnorm(0, 1/100)
    beta.light.light          ~ dnorm(0, 1/100)
    beta.subarea.south        ~ dnorm(0, 1/100)
    
    l[1] <- 1E-10
    l[2] ~ dunif(0.5, 30)
    mu <- l[2]

    # i is for each fishing event
    for(i in 1 : EVENTS) { 
        count[i] ~ dpois(l[pres[i] + 1]) T(pres[i], )
        pres[i] ~ dbern(psi1[i])
        psi1[i] <- min(1.0 - 1E-10, max(1E-10, psi[i])) 
        
        logit(psi[i]) <- beta.lambda[year[i]] + beta[i]
        beta[i] <- beta.headline.depth       * headline.depth[i] +
                   beta.log.fishing.duration * log.fishing.duration[i] +
                   beta.light.black          * light.black[i] +
                   beta.light.light          * light.light[i] +
                   beta.subarea.south        * subarea.south[i]
        
    }
}
